# Supplementary material for: Fat Grafting and Adipose Stem Cells for Facial Systemic Sclerosis: A Systematic Review of the Literature
Source: Aesthet Surg J. 2024 Sep 26;45(1):NP25–30. doi: 10.1093/asj/sjae200 (PMC11634384; doi:10.1093/asj/sjae200)
Supplement: sjae200_Supplementary_Data [file sjae200_supplementary_data.zip]

Archive with 6 entries (6 files):
- Supplemental Table 1.docx
- Supplemental_Table_2.docx
- Supplemental_Table_3.docx
- Supplemental_Table_4.docx
- Supplemental_Table_5.docx
- Supplemental_Table_6.docx
